# Supplementary material for: A composition‐matching algorithm, MatchIDR, identifies prion‐like domains that localize to stress granules
Source: Protein Sci. 2026 Apr 7;35(5):e70567. doi: 10.1002/pro.70567 (PMC13055198; doi:10.1002/pro.70567)
Supplement: Supplementary file 3 — Table S2. p‐Values for SG enrichment scores. Two‐tailed Welch's t‐tests were performed to determine if the degree of SG localization differed significantly from a protein with no detectable SG enrichment (cPrLD2). For each comparison, the SG enrichment scores of that protein are compared to the SG enrichment scores for cPrLD2 from Figure 2. [file PRO-35-e70567-s002.xlsx]

## Sheet: TableS2
Protein	P-value	Corresponding Figure
Psp1	0.465892	2
Cbk1	0.40532	2
Ngr1	0.289594	2
Vps54	0.000119949	2
Hsf1	0.000592239	2
Ddl1	0.000108879	2
UBQLNL	0.68229	3
ROBO1	0.360671	3
YAP1	0.816778	3
Ap1g1	0.801872	3
Q54VF4	0.967041	3
Q55GS5	0.187256	3
SHOC1	0.0115021	3
FSIP2	0.00184608	3
TASOR2	0.000141627	3
Dis3L1	0.00176333	3
Vps13C	0.00142681	3
RabR	0.000387901	3
Tbs1	0.0604152	4
TSPYL2	0.0375281	4
Tda7	0.0548833	4
ZNF292	0.528965	4
Mex67	0.726389	4
ARMCX2	0.0154837	4
Apg13	0.0129631	4
MYOCD	9.95e-05	4
Cdc39	0.0228132	4
INTS7	4.53e-05	4
Ded1	0.0317297	4
hnRNPUL1	0.0109592	4
